# Supplementary material for: Improved Phenolic Profile, Sensory Acceptability, and Storage Stability of Strawberry Decoction Beverages Added with Blueberry Decoctions
Source: Molecules. 2023 Mar 9;28(6):2496. doi: 10.3390/molecules28062496 (PMC10051725; doi:10.3390/molecules28062496)
Supplement: Supplementary file 1 [file molecules-28-02496-s001.zip]

Archive with 1 entries (1 files):
- molecules-2242901-supplementary.pdf
